# Supplementary material for: Dissecting the factors shaping fish skin microbiomes in a heterogeneous inland water system
Source: Microbiome. 2020 Jan 31;8:9. doi: 10.1186/s40168-020-0784-5 (PMC6995075; doi:10.1186/s40168-020-0784-5)
Supplement: Supplementary file 5 — Additional file 4: Table S1. The number of fish swabs collected from each fish species in each site. Sites are sorted according to stream and basin. Fish species are sorted by family or tribe. Site codes correspond with Fig. 1. N northern basin, north of the Sea of Galilee; S southern basin, south of the Sea of Galilee; IH exotic haplochromine; OH Oreochromis hybrid. [file 40168_2020_784_MOESM4_ESM.xlsx]

## Sheet: Sheet1
		Sampling site
	Basin	N													S
	Sampling site	H.0.1	H.0.2	H.0.4	H.0.5	H.0.6	H.1	J.1	J.2	J.3	J.4	S.1	S.2	S.3	A	T.1	T.2
family_or_tribe	SP
Cyprinidae	Acanthobrama lissneri	0	0	0	0	0	0	4	0	0	1	0	2	2	0	0	0
	Barbus longiceps	0	0	0	0	0	0	0	0	0	0	1	0	3	0	0	0
	Capoeta damascina	4	4	4	3	3	7	4	5	0	0	5	5	5	0	0	0
	Carasobarbus canis	0	0	0	0	2	0	4	0	0	0	5	1	3	0	0	0
	Garra jordanica	0	0	0	0	0	1	0	0	0	0	4	5	0	0	0	0
	Garra nana	0	0	0	0	0	0	0	0	0	1	0	0	0	0	0	0
	Pseudophoxinus kervillei	0	0	0	0	0	0	0	0	4	1	0	0	0	0	0	0
Haplochrominae	Astatotilapia flaviijosephi	0	0	0	0	0	0	0	0	0	0	0	0	0	3	0	0
	IH	0	0	0	0	0	0	0	0	2	0	0	0	0	3	0	0
Mugilidae	Mugil	0	0	0	0	0	0	0	0	0	0	0	0	0	3	0	0
Nemacheilidae	Oxynoemacheilus insignis	4	4	3	0	0	0	0	6	0	0	0	7	0	0	0	5
Poeciliidae	Gambusia affinis	0	0	0	0	0	0	0	0	0	0	0	0	0	1	5	0
Tilapiinae	Coptodon zillii	0	0	0	0	0	0	1	0	4	4	0	0	0	5	0	3
	OH	0	0	0	0	0	0	0	0	0	0	0	0	0	1	0	4
	Oreochromis aureus	0	0	0	0	0	0	4	0	0	0	0	0	0	0	0	0
	Sarotherodon galilaeus	0	0	0	0	0	0	0	0	3	0	0	0	0	4	0	4
