# Supplementary material for: Dissecting the factors shaping fish skin microbiomes in a heterogeneous inland water system
Source: Microbiome. 2020 Jan 31;8:9. doi: 10.1186/s40168-020-0784-5 (PMC6995075; doi:10.1186/s40168-020-0784-5)
Supplement: Supplementary file 6 — Additional file 5: Table S2. Pairwise Kruskal–Wallis tests for alpha diversity differences among streams, for raw swab bacterial communities and corrected skin bacterial communities. [file 40168_2020_784_MOESM5_ESM.xlsx]

## Sheet: Sheet1
Group 1	Group 2	H	p-value	q-value	Type
A (n=5)	J (n=27)	6.07744	0.0136919	0.10427	skin
A (n=5)	S (n=35)	5.33895	0.020854	0.10427	skin
H (n=27)	J (n=27)	3.92376	0.0476084	0.158695	skin
A (n=5)	H (n=27)	3.39461	0.0654097	0.163524	skin
J (n=27)	T (n=4)	2.72222	0.0989602	0.19792	skin
H (n=27)	S (n=35)	2.11766	0.145609	0.235593	skin
S (n=35)	T (n=4)	1.92857	0.164915	0.235593	skin
H (n=27)	T (n=4)	0.78125	0.376759	0.470949	skin
J (n=27)	S (n=35)	0.514034	0.473398	0.525998	skin
A (n=5)	T (n=4)	0.24	0.624206	0.624206	skin
A (n=18)	H (n=27)	30.1498	3.99937e-08	3.99937e-07	swab
A (n=18)	J (n=29)	26.0005	3.41333e-07	1.61015e-06	swab
H (n=27)	S (n=35)	25.3304	4.83046e-07	1.61015e-06	swab
A (n=18)	S (n=35)	15.8533	6.84484e-05	0.000171121	swab
H (n=27)	T (n=11)	12.4219	0.000424326	0.000848651	swab
A (n=18)	T (n=11)	10.7657	0.00103401	0.00172335	swab
H (n=27)	J (n=29)	9.65524	0.00188812	0.00269732	swab
J (n=29)	S (n=35)	6.81026	0.00906355	0.0113294	swab
J (n=29)	T (n=11)	2.52886	0.111781	0.124201	swab
S (n=35)	T (n=11)	0.180547	0.670903	0.670903	swab
