# Supplementary material for: Dissecting the factors shaping fish skin microbiomes in a heterogeneous inland water system
Source: Microbiome. 2020 Jan 31;8:9. doi: 10.1186/s40168-020-0784-5 (PMC6995075; doi:10.1186/s40168-020-0784-5)
Supplement: Supplementary file 7 — Additional file 6: Table S3. Pairwise Kruskal–Wallis tests for alpha diversity differences among fish families or tribes, for raw swab bacterial communities and corrected skin bacterial communities. [file 40168_2020_784_MOESM6_ESM.xlsx]

## Sheet: Sheet1
Group 1	Group 2	H	p-value	q-value	Type
Cyprinidae (n=64)	Nemacheilidae (n=18)	8.74699	0.00310114	0.0155057	skin
Nemacheilidae (n=18)	Tilapiinae (n=12)	8.78136	0.00304324	0.0155057	skin
Cyprinidae (n=64)	Mugilidae (n=1)	2.22727	0.135593	0.271186	skin
Cyprinidae (n=64)	Tilapiinae (n=12)	2.23722	0.134723	0.271186	skin
Mugilidae (n=1)	Nemacheilidae (n=18)	2.7	0.100348	0.271186	skin
Haplochrominae (n=3)	Nemacheilidae (n=18)	1.70707	0.191366	0.318943	skin
Cyprinidae (n=64)	Haplochrominae (n=3)	1.25827	0.261978	0.356312	skin
Mugilidae (n=1)	Tilapiinae (n=12)	1.14286	0.285049	0.356312	skin
Haplochrominae (n=3)	Mugilidae (n=1)	0.2	0.654721	0.727468	skin
Haplochrominae (n=3)	Tilapiinae (n=12)	0.0208333	0.885234	0.885234	skin
Cyprinidae (n=64)	Haplochrominae (n=8)	8.63527	0.00329716	0.0472512	swab
Cyprinidae (n=64)	Tilapiinae (n=22)	7.46238	0.00630016	0.0472512	swab
Cyprinidae (n=64)	Mugilidae (n=3)	4.89798	0.0268882	0.134441	swab
Haplochrominae (n=8)	Nemacheilidae (n=21)	4.00238	0.045436	0.170385	swab
Haplochrominae (n=8)	Poeciliidae (n=2)	3.34091	0.0675773	0.19015	swab
Mugilidae (n=3)	Nemacheilidae (n=21)	2.89714	0.0887367	0.19015	swab
Mugilidae (n=3)	Poeciliidae (n=2)	3	0.0832645	0.19015	swab
Cyprinidae (n=64)	Nemacheilidae (n=21)	2.52658	0.111943	0.209893	swab
Mugilidae (n=3)	Tilapiinae (n=22)	1.57343	0.20971	0.349517	swab
Nemacheilidae (n=21)	Tilapiinae (n=22)	1.24911	0.263722	0.395582	swab
Poeciliidae (n=2)	Tilapiinae (n=22)	1.09091	0.29627	0.404004	swab
Haplochrominae (n=8)	Mugilidae (n=3)	0.666667	0.414216	0.51777	swab
Haplochrominae (n=8)	Tilapiinae (n=22)	0.371701	0.542079	0.580798	swab
Nemacheilidae (n=21)	Poeciliidae (n=2)	0.428571	0.512691	0.580798	swab
Cyprinidae (n=64)	Poeciliidae (n=2)	0.00559701	0.940363	0.940363	swab
