# Supplementary material for: Dissecting the factors shaping fish skin microbiomes in a heterogeneous inland water system
Source: Microbiome. 2020 Jan 31;8:9. doi: 10.1186/s40168-020-0784-5 (PMC6995075; doi:10.1186/s40168-020-0784-5)
Supplement: Supplementary file 8 — Additional file 7: Table S4. Pairwise PERMANOVA tests for beta diversity differences among streams, for raw swab bacterial communities and corrected skin bacterial communities. [file 40168_2020_784_MOESM7_ESM.xlsx]

## Sheet: Sheet1
Group 1	Group 2	Sample size	Permutations	pseudo-F	p-value	q-value	Type
A	H	32	999	4.08341	0.001	0.00142857	skin
A	J	32	999	7.11095	0.001	0.00142857	skin
H	J	54	999	10.2602	0.001	0.00142857	skin
H	S	62	999	5.98129	0.001	0.00142857	skin
H	T	31	999	3.54735	0.001	0.00142857	skin
J	S	62	999	10.9182	0.001	0.00142857	skin
J	T	31	999	5.03345	0.001	0.00142857	skin
A	S	40	999	2.88378	0.004	0.00444444	skin
S	T	39	999	2.37837	0.004	0.00444444	skin
A	T	9	999	1.5075	0.126	0.126	skin
A	H	45	999	16.3237	0.001	0.001	swab
A	J	47	999	15.5418	0.001	0.001	swab
A	S	53	999	9.44905	0.001	0.001	swab
A	T	29	999	4.10931	0.001	0.001	swab
H	J	56	999	7.27916	0.001	0.001	swab
H	S	62	999	6.25649	0.001	0.001	swab
H	T	38	999	7.65613	0.001	0.001	swab
J	S	64	999	7.61868	0.001	0.001	swab
J	T	40	999	6.96104	0.001	0.001	swab
S	T	46	999	4.30876	0.001	0.001	swab
