# Supplementary material for: Dissecting the factors shaping fish skin microbiomes in a heterogeneous inland water system
Source: Microbiome. 2020 Jan 31;8:9. doi: 10.1186/s40168-020-0784-5 (PMC6995075; doi:10.1186/s40168-020-0784-5)
Supplement: Supplementary file 9 — Additional file 8: Table S5. Pairwise PERMANOVA tests for beta diversity differences among fish families or tribes, for raw swab bacterial communities and corrected skin bacterial communities. [file 40168_2020_784_MOESM8_ESM.xlsx]

## Sheet: Sheet1
Group 1	Group 2	Sample size	Permutations	pseudo-F	p-value	q-value	Type
Cyprinidae	Nemacheilidae	82	999	5.54727	0.001	0.005	skin
Nemacheilidae	Tilapiinae	30	999	5.23526	0.001	0.005	skin
Haplochrominae	Nemacheilidae	21	999	3.93335	0.002	0.00666667	skin
Cyprinidae	Tilapiinae	76	999	2.16374	0.01	0.025	skin
Cyprinidae	Haplochrominae	67	999	1.69527	0.053	0.0883333	skin
Mugilidae	Nemacheilidae	19	999	2.55623	0.049	0.0883333	skin
Cyprinidae	Mugilidae	65	999	1.3905	0.135	0.192857	skin
Mugilidae	Tilapiinae	13	999	1.01898	0.456	0.57	skin
Haplochrominae	Tilapiinae	15	999	0.914872	0.555	0.616667	skin
Haplochrominae	Mugilidae	4	999	0.457802	1	1	skin
Cyprinidae	Haplochrominae	72	999	4.12345	0.001	0.0025	swab
Cyprinidae	Mugilidae	67	999	2.71721	0.001	0.0025	swab
Cyprinidae	Nemacheilidae	85	999	3.29518	0.001	0.0025	swab
Cyprinidae	Tilapiinae	86	999	5.62006	0.001	0.0025	swab
Haplochrominae	Nemacheilidae	29	999	4.06304	0.001	0.0025	swab
Nemacheilidae	Tilapiinae	43	999	4.55369	0.001	0.0025	swab
Cyprinidae	Poeciliidae	66	999	2.17898	0.002	0.00428571	swab
Mugilidae	Nemacheilidae	24	999	2.87135	0.003	0.005625	swab
Nemacheilidae	Poeciliidae	23	999	2.31291	0.021	0.035	swab
Mugilidae	Poeciliidae	5	999	1.43311	0.095	0.1425	swab
Mugilidae	Tilapiinae	25	999	1.1398	0.252	0.343636	swab
Haplochrominae	Poeciliidae	10	999	1.05697	0.317	0.365769	swab
Poeciliidae	Tilapiinae	24	999	1.08386	0.315	0.365769	swab
Haplochrominae	Mugilidae	11	999	0.99217	0.406	0.435	swab
Haplochrominae	Tilapiinae	30	999	0.803181	0.697	0.697	swab
